# Supplementary material for: Transcriptome-based exon capture enables highly cost-effective comparative genomic data collection at moderate evolutionary scales
Source: BMC Genomics. 2012 Aug 17;13:403. doi: 10.1186/1471-2164-13-403 (PMC3472323; doi:10.1186/1471-2164-13-403)
Supplement: Additional file 2 — Summary statistics for raw assemblies of transcriptome sequence data. [file 1471-2164-13-403-S2.xlsx]

## Sheet: Sheet1
Raw assemblies	kmer	kcov	mean(bp)	median(bp)	totContigs(bp)	totLength(bp)
	21	2	821	536	36933	30335076
	21	3	893	593	30397	27150462
	21	6	894	628	21228	18980803
	21	10	813	572	15989	13002026
	31	2	861	536	34680	29873600
	31	3	934	614	28346	26495272
	31	6	962	683	19172	18454101
	31	10	868	618	14336	12458542
	41	2	827	513	33829	28000602
	41	3	900	589	27513	24788869
	41	6	998	727	17424	17396085
	41	10	955	709	12221	11677887
	51	2	807	507	31886	25742126
	51	3	871	577	26074	22718327
	51	6	1005	745	15889	15972011
	51	10	1074	835	10028	10772486
	61	2	771	494	29044	22395549
	61	3	830	556	23784	19745639
	61	6	943	700	14302	13493157
	61	10	1022	800	8617	8807618
Consensus assemblies	n/a	n/a	972	584	37563	36537655
Annotated assemblies	n/a	n/a	1297	904	21994	28140008
