# Supplementary material for: Transcriptome-based exon capture enables highly cost-effective comparative genomic data collection at moderate evolutionary scales
Source: BMC Genomics. 2012 Aug 17;13:403. doi: 10.1186/1471-2164-13-403 (PMC3472323; doi:10.1186/1471-2164-13-403)
Supplement: Additional file 4 — Statistics for de-multiplexing results of sequencing reads in each species library. [file 1471-2164-13-403-S4.xlsx]

## Sheet: demultiplexing_results
Lane number	SampleID	Index	Yield (MB)	%reads passed filtering	# Reads	% Perfect Index Reads	% One Mismatch Reads (Index)	% of >= Q30 Bases (PF)	Mean Quality Score (PF)
2	T.alpinus_index6	ATGGAGA	522	96.82	5393856	100	0	84.9	33.71
2	T.alpinus_index7	CTCGATG	424	96.62	4389262	100	0	84.71	33.64
2	T.alpinus_index8	GCTCGAA	486	96.62	5031502	100	0	84.76	33.67
2	T.alpinus_index9	ACCAACT	608	96.66	6285276	100	0	84.65	33.63
2	T.alpinus_index10	CCGGTAC	434	96.74	4488992	100	0	84.59	33.62
2	T.alpinus_index11	AACTCCG	398	96.84	4108226	100	0	85.44	33.9
2	T.alpinus_index12	TTGAAGT	557	96.85	5753598	100	0	84.54	33.59
2	T.alpinus_index13	ACTATCA	563	96.64	5824396	100	0	84.68	33.64
2	T.alpinus_index14	TTGGATC	736	96.66	7610904	100	0	84.97	33.73
2	T.alpinus_index15	CGACCTG	569	96.37	5903644	100	0	84.16	33.47
2	T.alpinus_index16	TAATGCG	518	96.69	5359518	100	0	84.86	33.7
2	T.alpinus_index17	AGGTACC	726	97.03	7485194	100	0	84.83	33.69
2	T.alpinus_index18	TGCGTCC	650	96.7	6726798	100	0	84.94	33.74
2	T.alpinus_index19	GAATCTC	640	97.02	6595606	100	0	84.29	33.48
2	T.alpinus_index20	CATGCTC	699	96.62	7238512	100	0	84.62	33.62
2	T.alpinus_index21	ACGCAAC	648	96.61	6707170	100	0	85.03	33.77
2	T.alpinus_index22	GCATTGG	434	96.58	4496116	100	0	84.75	33.67
2	T.alpinus_index23	GATCTCG	407	96.79	4200500	100	0	84.56	33.6
2	T.alpinus_index24	CAATATG	487	96.63	5039986	100	0	84.35	33.51
2	T.alpinus_index25	TGACGTC	652	96.8	6734774	100	0	84.74	33.65
3	T.amoenus_index1	TCGCAGG	1763	93.88	18779962	100	0	83.72	33.32
3	T.amoenus_index3	CCTAGGT	1272	95.08	13378628	100	0	84.29	33.51
3	T.amoenus_index4	GGATCAA	1286	95.06	13524252	100	0	84.73	33.66
3	T.amoenus_index5	GCAAGAT	1437	94.69	15180264	100	0	84.16	33.47
3	T.ruficaudus_index6	ATGGAGA	1154	94.83	12173906	100	0	83.74	33.31
3	T.ruficaudus_index7	CTCGATG	881	94.65	9302942	100	0	83.91	33.38
3	T.ruficaudus_index8	GCTCGAA	1748	94.05	18588412	100	0	82.99	33.08
3	T.ruficaudus_index9	ACCAACT	1868	94.18	19838144	100	0	84.22	33.48
3	T.striatus_index10	CCGGTAC	1318	94.6	13932686	100	0	84.02	33.41
3	T.striatus_index11	AACTCCG	1563	95.62	16342862	100	0	85.35	33.85
3	T.striatus_index12	TTGAAGT	1769	95.55	18518834	100	0	86.77	34.33
4	T.amoenus_index1	TCGCAGG	1467	95.1	15423558	100	0	84.58	33.6
4	T.amoenus_index3	CCTAGGT	1039	96.2	10798242	100	0	85.04	33.75
4	T.amoenus_index4	GGATCAA	1048	96.21	10889214	100	0	85.51	33.91
4	T.amoenus_index5	GCAAGAT	1173	95.86	12240488	100	0	84.94	33.71
4	T.ruficaudus_index6	ATGGAGA	945	95.94	9847644	100	0	84.52	33.55
4	T.ruficaudus_index7	CTCGATG	726	95.78	7582140	100	0	84.69	33.62
4	T.ruficaudus_index8	GCTCGAA	1439	95.32	15097184	100	0	83.77	33.32
4	T.ruficaudus_index9	ACCAACT	1533	95.35	16077152	100	0	85.01	33.73
4	T.striatus_index10	CCGGTAC	1085	95.73	11338026	100	0	84.78	33.64
4	T.striatus_index11	AACTCCG	1174	96.58	12158858	100	0	86.05	34.07
4	T.striatus_index12	TTGAAGT	1433	96.57	14836610	100	0	87.46	34.54
