# Supplementary material for: Transcriptome-based exon capture enables highly cost-effective comparative genomic data collection at moderate evolutionary scales
Source: BMC Genomics. 2012 Aug 17;13:403. doi: 10.1186/1471-2164-13-403 (PMC3472323; doi:10.1186/1471-2164-13-403)
Supplement: Additional file 5 — Exon capture data filtration and summary of mapping results. [file 1471-2164-13-403-S5.xlsx]

## Sheet: Sheet1
Libraries	#Raw reads	#Duplicates	%Duplicates	#Cleaned reads	%Cleaned reads	#Reads in consensus assemblies	#Reads in all in-target assemblies	#Reads in assemblies asscoiated with T.alpinus exons	#Reads overlapped with exons	Specificity(%Reads in in-target assemblies/reads in consensus assemblies)	%Targets captured	Average sequence coverage of targeted exons per library(X)	Average sequence coverage of mitochondria per library(X)
T.amoenus_index1	34203520	6432000	18.8051	24301156	71.0487	11722015	3182618	3149067	2903178	27.15	0.9979	32.9949	53.24
T.amoenus_index3	24176870	5090900	21.0569	17254937	71.3696	8766021	2408040	2385656	2104023	27.47	0.9977	23.3543	663.95
T.amoenus_index4	24413466	5274438	21.6046	17417900	71.3455	8577694	2267608	2244740	1998576	26.44	0.9979	22.2351	438.36
T.amoenus_index5	27420752	5813284	21.2003	19502688	71.1238	9132140	2684177	2661107	2187894	29.39	0.9977	24.1802	1549.23
Mean	27553652	5652656	20.67	19619170	71.22	9549468	2635611	2610143	2298418	27.61	0.9978	25.69	676.2
T.ruficaudus_index6	22021550	4245946	19.2809	15998136	72.6476	8099289	2153360	2131772	1899759	26.59	0.998	20.8097	443.53
T.ruficaudus_index7	16885082	3061168	18.1294	12457579	73.7786	6268960	1803172	1785723	1576872	28.76	0.9981	17.3811	717.16
T.ruficaudus_index8	33685596	6621302	19.6562	24212623	71.8783	12634286	3081440	3049916	2725778	24.39	0.9982	30.125	499.87
T.ruficaudus_index9	35915296	7994268	22.2587	24895839	69.3182	12785733	3727713	3692517	3159960	29.16	0.9982	35.2861	2306.76
Mean	27126881	5480671	19.83	19391044	71.91	9947067	2691421	2664982	2340592	27.23	0.998125	25.9	991.83
T.striatus_index10	25270712	4778088	18.9076	18419135	72.8873	8755579	2464866	2447871	1771707	28.15	0.9957	18.9164	3517.48
T.striatus_index11	28501720	4960284	17.4035	21453145	75.2697	9880729	2889432	2867693	2291239	29.24	0.9953	24.9594	2556.54
T.striatus_index12	33355444	7848872	23.531	23194791	69.5382	10083923	3014837	2993441	2252283	29.9	0.9956	24.1964	3098.85
Mean	29042625	5862415	19.95	21022357	72.57	9573410	2789712	2769668	2105076	29.1	0.995533	22.69	3057.62
T.alpinus_index6	5222322	81366	1.55804	4723247	90.4434	1968293	501812	492144	437831	25.49	0.992	9.54541	113.83
T.alpinus_index7	4241030	54640	1.28837	3851437	90.8137	1611195	410127	401677	356302	25.45	0.99	7.68353	98.82
T.alpinus_index8	4861646	77046	1.58477	4407769	90.6641	1821787	453969	445387	392092	24.92	0.9908	8.41234	114.4
T.alpinus_index9	6075256	101590	1.67219	5503378	90.5868	2314658	602195	591583	528555	26.02	0.9927	11.4993	119.16
T.alpinus_index10	4342778	56428	1.29935	3943695	90.8104	1646786	433092	424967	371295	26.3	0.9905	7.97656	145.23
T.alpinus_index11	3978248	46826	1.17705	3637279	91.4292	1468013	383915	377080	331295	26.15	0.9889	7.0769	132.02
T.alpinus_index12	5572636	88900	1.5953	5036999	90.3881	2129322	532584	523392	465141	25.01	0.9917	10.1256	133.63
T.alpinus_index13	5628908	91282	1.62166	5089815	90.4228	2150147	544125	535066	468616	25.31	0.9916	10.1712	180.08
T.alpinus_index14	7356916	125070	1.70003	6646881	90.3487	2823522	747412	733737	621158	26.47	0.9929	13.6665	312.51
T.alpinus_index15	5689196	72862	1.28071	5142000	90.3818	2218878	555766	544174	472351	25.05	0.9935	10.3164	130.59
T.alpinus_index16	5181854	62484	1.20582	4702848	90.7561	1977699	539028	528879	454538	27.26	0.9923	9.89378	238.68
T.alpinus_index17	7263144	115218	1.58634	6579387	90.5859	2728337	693178	679244	603270	25.41	0.9924	13.2139	149.3
T.alpinus_index18	6504830	103976	1.59844	5902923	90.7468	2430615	642863	630190	545229	26.45	0.9926	11.9182	241.34
T.alpinus_index19	6399298	102592	1.60318	5766653	90.1138	2561595	709591	697288	535804	27.7	0.9922	11.6355	579.74
T.alpinus_index20	6993514	115936	1.65776	6331844	90.5388	2653842	671988	659072	579980	25.32	0.992	12.6779	181.47
T.alpinus_index21	6479792	110420	1.70407	5879237	90.7319	2405706	599718	587598	517976	24.93	0.9914	11.2933	148.33
T.alpinus_index22	4342268	53628	1.23502	3947435	90.9072	1621031	399179	390840	348182	24.63	0.9894	7.56499	101.55
T.alpinus_index23	4065770	45434	1.11748	3700324	91.0116	1558338	380827	373365	332360	24.44	0.9867	7.09322	95.45
T.alpinus_index24	4870234	58550	1.2022	4427060	90.9004	1914189	483693	474656	424496	25.27	0.9901	9.15796	95.3
T.alpinus_index25	6519268	106516	1.63386	5893295	90.3981	2444109	616126	603507	515050	25.21	0.9919	11.1506	228.69
Mean	5579445	83538	1.47	5055675	90.65	2122403	545059	534692	465076	25.64	0.99128	10.1	177.01
