# Supplementary material for: Transcriptome-based exon capture enables highly cost-effective comparative genomic data collection at moderate evolutionary scales
Source: BMC Genomics. 2012 Aug 17;13:403. doi: 10.1186/1471-2164-13-403 (PMC3472323; doi:10.1186/1471-2164-13-403)
Supplement: Additional file 6 — Summary of raw assemblies for exon capture data. [file 1471-2164-13-403-S6.xlsx]

## Sheet: Sheet1
Raw assemblies	kmer	kcov	mean(bp)	median(bp)	n50(bp)	totContigs(bp)	totLength(bp)	method
T.alpinus	21	6	325	287	331	76783	24997452	ABySS
	21	10	360	312	374	23347	8414181	ABySS
	21	15	393	342	394	14032	5526772	ABySS
	21	20	400	341	391	11809	4727565	ABySS
	31	6	374	310	392	104655	39217967	ABySS
	31	10	367	309	379	27466	10091724	ABySS
	31	15	386	324	390	14263	5510208	ABySS
	31	20	392	323	388	10453	4099361	ABySS
	41	6	376	312	395	79049	29786871	ABySS
	41	10	373	312	386	24462	9144710	ABySS
	41	15	382	317	383	13664	5225487	ABySS
	41	20	382	310	378	10119	3873131	ABySS
	51	6	394	325	419	65377	25778337	ABySS
	51	15	392	328	392	19519	7661349	ABySS
	51	20	387	320	381	16059	6218489	ABySS
	61	6	386	325	407	51380	19860352	ABySS
	61	10	393	335	403	28472	11201434	ABySS
	61	15	389	328	388	21756	8478235	ABySS
	61	20	383	318	376	18894	7243587	ABySS
	21	n/a	313	268	306	787786	246835023	SOAPdenovo
	31	n/a	311	264	302	726535	226217149	SOAPdenovo
	41	n/a	298	257	287	561720	167401926	SOAPdenovo
	51	n/a	287	250	274	365562	105080789	SOAPdenovo
	61	n/a	286	247	270	190211	54556000	SOAPdenovo
MEAN			363.708	306.833	366.083
STD			37.4311	28.6245	44.3493
Raw assemblies	21	6	326	284	333	30854	10089363	ABySS
T.amoenus	21	10	371	325	378	15634	5814535	ABySS
	21	15	388	332	382	11954	4649945	ABySS
	21	20	388	325	374	10788	4190558	ABySS
	31	6	333	280	334	39110	13041239	ABySS
	31	10	366	303	370	13120	4812752	ABySS
	31	15	385	309	385	7505	2894564	ABySS
	31	20	394	305	396	5519	2177358	ABySS
	41	6	338	282	339	32801	11087541	ABySS
	41	10	366	298	368	11323	4145996	ABySS
	41	15	381	299	382	6238	2379368	ABySS
	41	20	391	299	399	4496	1762420	ABySS
	51	6	347	290	353	33557	11661348	ABySS
	51	10	364	301	368	14492	5275913	ABySS
	51	15	368	301	366	8913	3285590	ABySS
	51	20	365	293	361	6725	2461521	ABySS
	61	6	356	299	364	32736	11654431	ABySS
	61	10	368	308	371	19224	7084481	ABySS
	61	15	365	300	361	14204	5196526	ABySS
	61	20	360	292	354	11608	4189308	ABySS
	21	n/a	262	240	252	128501	33760113	SOAPdenovo
	31	n/a	268	242	257	107072	28784621	SOAPdenovo
	41	n/a	283	246	268	77072	21828719	SOAPdenovo
	51	n/a	308	257	300	55465	17120001	SOAPdenovo
	61	n/a	330	275	338	42886	14154254	SOAPdenovo
MEAN			350.84	291.4	350.12
STD			37.1906	24.2899	40.6431
Raw assemblies	21	6	328	286	334	34250	11240921	ABySS
T.ruficaudus	21	10	371	325	380	16235	6036527	ABySS
	21	15	391	336	386	12118	4744887	ABySS
	21	20	394	330	380	10710	4226711	ABySS
	31	6	335	282	337	44326	14872414	ABySS
	31	10	368	304	374	13924	5133510	ABySS
	31	15	387	309	387	7860	3042331	ABySS
	31	20	395	306	396	5820	2301114	ABySS
	41	6	339	283	340	35662	12115394	ABySS
	41	10	368	300	370	11691	4303990	ABySS
	41	15	383	302	383	6599	2530811	ABySS
	41	20	393	303	398	4758	1874022	ABySS
	51	6	345	287	350	34717	11982889	ABySS
	51	10	367	306	370	14876	5466526	ABySS
	51	15	372	302	366	9488	3529985	ABySS
	51	20	370	295	362	7329	2713183	ABySS
	61	6	358	303	366	32662	11711096	ABySS
	61	10	368	310	370	19315	7115846	ABySS
	61	15	367	303	362	14422	5307434	ABySS
	61	20	363	294	352	12062	4386578	ABySS
	21	n/a	268	243	258	181184	48638187	SOAPdenovo
	31	n/a	271	244	260	150874	40902286	SOAPdenovo
	41	n/a	279	245	265	103452	28891964	SOAPdenovo
	51	n/a	298	251	283	67918	20247208	SOAPdenovo
	61	n/a	319	265	318	48250	15396136	SOAPdenovo
MEAN			351.88	292.56	349.88
STD			38.457	25.6711	42.0221
Raw assemblies	21	6	349	301	364	26288	9194734	ABySS
T.striatus	21	10	389	339	391	13882	5410630	ABySS
	21	15	394	331	381	11088	4375780	ABySS
	21	20	387	317	369	10116	3916560	ABySS
	31	6	357	299	370	35508	12701867	ABySS
	31	10	383	322	387	14789	5678386	ABySS
	31	15	386	315	381	9673	3743521	ABySS
	31	20	384	303	376	7638	2938117	ABySS
	41	6	364	304	376	32796	11949275	ABySS
	41	10	382	317	385	15231	5818970	ABySS
	41	15	384	309	379	10199	3917228	ABySS
	51	6	375	317	388	33647	12636459	ABySS
	51	10	389	326	391	19706	7676758	ABySS
	51	15	387	314	380	15064	5831514	ABySS
	51	20	381	302	372	12590	4803204	ABySS
	61	6	384	328	395	32311	12416539	ABySS
	61	10	392	328	390	21934	8606722	ABySS
	61	15	386	313	377	17519	6767353	ABySS
	61	20	379	301	367	14979	5678437	ABySS
	21	n/a	284	244	267	48603	13841679	SOAPdenovo
	31	n/a	305	253	295	40493	12378227	SOAPdenovo
	41	n/a	330	273	338	33194	10969543	SOAPdenovo
	51	n/a	349	296	361	29077	10151170	SOAPdenovo
	61	n/a	353	306	360	27103	9580709	SOAPdenovo
MEAN			368.875	306.583	368.333
STD			28.412	22.7136	30.0082
