# Supplementary material for: Transcriptome-based exon capture enables highly cost-effective comparative genomic data collection at moderate evolutionary scales
Source: BMC Genomics. 2012 Aug 17;13:403. doi: 10.1186/1471-2164-13-403 (PMC3472323; doi:10.1186/1471-2164-13-403)
Supplement: Additional file 7 — Comparison of species-specific in-target assemblies and target exons. [file 1471-2164-13-403-S7.xlsx]

## Sheet: Sheet1
Species libraries	Mean(bp)	Median(bp)	N50(bp)	Length(Mb)
Targeted exons	332	245	308	3.99
T.alpinus	715	599	728	7.56
T.amoenus	690	585	694	7.3
T.ruficaudus	710	596	719	7.51
T.striatus	692	591	694	7.3
