# Supplementary material for: Transcriptome-based exon capture enables highly cost-effective comparative genomic data collection at moderate evolutionary scales
Source: BMC Genomics. 2012 Aug 17;13:403. doi: 10.1186/1471-2164-13-403 (PMC3472323; doi:10.1186/1471-2164-13-403)
Supplement: Additional file 8 — Sample information. [file 1471-2164-13-403-S8.xlsx]

## Sheet: Sheet1
Species	Sample ID	Location	Date of collection	Dec_lattitude	Dec_longitude
Tamias alpinus	MVZ207200	Fletcher Creek, Yosemite National Park, CA	2004-07-13	37.7904	-119.351
Tamias alpinus	MVZ207201	Fletcher Lake, Yosemite National Park, CA	2004-07-13	37.7998	-119.342
Tamias alpinus	MVZ207202	Fletcher Lake, Yosemite National Park, CA	2004-07-13	37.7998	-119.342
Tamias alpinus	MVZ207203	Evelyn Lake, Yosemite National Park, CA	2004-07-16	37.8049	-119.328
Tamias alpinus	MVZ207204	Evelyn Lake, Yosemite National Park, CA	2004-07-16	37.8049	-119.328
Tamias alpinus	MVZ207208	Vogelsang Lake, Yosemite National Park, CA	2004-07-18	37.7877	-119.347
Tamias alpinus	MVZ207210	Vogelsang Lake, Yosemite National Park, CA	2004-07-18	37.7877	-119.347
Tamias alpinus	MVZ207212	outlet stream, Vogelsang Lake, Yosemite National Park, CA	2004-07-17	37.7895	-119.347
Tamias alpinus	MVZ216270	Upper Lyell Canyon, Yosemite National Park, CA	2005-08-16	37.7681	-119.255
Tamias alpinus	MVZ217178	upper Lyell Canyon, Yosemite National Park, CA	2006-08-12	37.7681	-119.255
Tamias alpinus	MVZ217183	upper Lyell Canyon, Yosemite National Park, CA	2006-08-12	37.7646	-119.252
Tamias alpinus	MVZ217185	upper Lyell Canyon, Yosemite National Park, CA	2006-08-14	37.7646	-119.252
Tamias alpinus	MVZ217189	upper Lyell Canyon, Yosemite National Park, CA	2006-08-16	37.7636	-119.26
Tamias alpinus	MVZ217190	Ten Lakes Pass, Yosemite National Park, CA	2006-08-24	37.9029	-119.535
Tamias alpinus	MVZ219988	Upper Cathedral Lake, Yosemite National Park, CA	2007-07-21	37.8412	-119.412
Tamias alpinus	MVZ219989	Upper Cathedral Lake, Yosemite National Park, CA	2007-07-21	37.8412	-119.412
Tamias alpinus	MVZ222199	Mono Pass, CA	2008-07-23	37.8546	-119.214
Tamias alpinus	MVZ222200	Mono Pass, CA	2008-07-23	37.8546	-119.214
Tamias alpinus	MVZ222209	Middle Young Lake, Yosemite National Park, CA	2008-08-07	37.9388	-119.34
Tamias alpinus	MVZ222210	Middle Young Lake, Yosemite National Park, CA	2008-08-07	37.9388	-119.34
Tamias amoenus	JMG058	Idaho, Clearwater Co., 3km NE mouth N. Fork Clearwater River, Dworshak Dam	2001-07-13	NA	NA
Tamias amoenus	JMG102	Washington, Spokane Co., 7 km S Cheney, Turnbull NWR	2001-07-26	47.426	-117.566
Tamias amoenus	JRD158	Washington, Ferry Co., 5 km E Curlew Lake, Herron Creek Rd.	2000-09-01	48.7	-118.667
Tamias amoenus	JMS297	Washington, Ferry Co., Deadman Cr.	NA	NA	NA
Tamias ruficaudus	JMG016	Montana, Beaverhead Co., 4mi NW Comet Mtn., FR 484,	2000-08-07	NA	NA
Tamias ruficaudus	JRD142	Montana, Beaverhead Co., Selway Mtn., Bloody Dick Creek, FR1818	2000-08-06	45.15	-113.5
Tamias ruficaudus	JMS123	Idaho, Latah Co., 8 mi NE Moscow, Moscow Mtn.	1996-08-31	46.8077	-116.9
Tamias ruficaudus	JMS203	Idaho, Boundary Co., 17 mi N Sandpoint	1999-08-26	48.5134	-116.583
Tamias striatus	Tstri.#2	Farish Jenkins' farm near Freedom, NH	2010-06-18	NA	NA
Tamias striatus	MM002	Massachusetts, Worcester Co., West Brookfield, Ragged Hill Road	2010-08-02	NA	NA
Tamias striatus	MM010	Massachusetts, Worcester Co., West Brookfield, Ragged Hill Road	2010-08-02	NA	NA
